# Supplementary material for: Jaguar and puma captivity and trade among the Maya: Stable isotope data from Copan, Honduras
Source: PLoS One. 2018 Sep 12;13(9):e0202958. doi: 10.1371/journal.pone.0202958 (PMC6135383; doi:10.1371/journal.pone.0202958)
Supplement: S1 Table — Yellow cells indicate samples that were dropped based on the diagenesis tests, d = dentine, e = enamel. (XLSX) [file pone.0202958.s001.xlsx]

## Sheet: Sheet1
NS#	Context	Species	OP#	RC#	Bone	Tag info	C/P	IR-SF	δ13Cap VPDB	δ18Oap VSMOW	δ18O VPDB	δ13Ccollagen	δ15Ncollagen	% Collagen Yield	C:N
1d	Motmot	Puma concolor	37/5/362	37/5/208	M1, inf, right	Asoc. w/ Ent. XXXVII/8, RVW/KLD	0.114385	3.84409	-4.61046	26.7315	-4.05706	-7.35489	10.0172	3.3	3.30479
1e	Motmot	Puma concolor	37/5/362	37/5/208	M1, inf, right	Asoc. w/ Ent. XXXVII/8, RVW/KLD	0.157754	3.31013	-4.35001	27.1453	-3.65259	-	-	-	-
2d	Motmot	Puma concolor	37/5/362	37/5/208	I3, sup, left	Asoc. w/ Ent. XXXVII/8, RVW/KLD. 17/8/93	0.129518	3.68293	-4.82006	27.6263	-3.18237	-7.58893	9.82688	4.7	3.30519
2e	Motmot	Puma concolor	37/5/362	37/5/208	I3, sup, left	Asoc. w/ Ent. XXXVII/8, RVW/KLD. 17/8/93	0.13843	3.55978	-4.12361	27.4265	-3.3777
3	Motmot	Puma concolor	37/5/362	37/5/208	MT II left	Asoc. w/ Ent. XXXVII/8, RVW/KLD. 17/8/93	0.289809	3.25352	-3.96403	26.796	-3.99401	-7.0953	8.94	8	3.26998
4d	Altar Q	Panthera onca?	41/1/11		Pm4 sup left	Jaguar and puma bones, Offering Altar Q 1988	0.0800628	4.21026	-4.60108	26.9399	-3.85331	-7.12964	10.0421	2.8	3.33231
4e	Altar Q	Panthera onca?	41/1/11		Pm4 sup left	Jaguar and puma bones, Offering Altar Q 1988	0.154062	3.42138	-4.38536	26.8555	-3.93589
5d	Altar Q	Panthera onca?	41/1/11		Pm4 sup left	Jaguar and puma bones, Offering Altar Q 1988	0.101208	4.04455	-3.88018	26.7189	-4.0694	-17.8805	4.21084	0	7.61054
5e	Altar Q	Panthera onca?	41/1/11		Pm4 sup left	Jaguar and puma bones, Offering Altar Q 1988	0.156134	3.35043	-4.57958	26.239	-4.5385
6d	Altar Q	Panthera onca?	41/1/11		Pm4 sup left	Jaguar and puma bones, Offering Altar Q 1988	0.0591497	4.36646	-4.99857	26.9824	-3.8118	-12.146	7.92969	0.6	4.32644
6e	Altar Q	Panthera onca?	41/1/11		Pm4 sup left	Jaguar and puma bones, Offering Altar Q 1988	0.15	3.3522	-5.22268	26.8989	-3.89348
7d	Altar Q	Panthera onca?	41/1/11		Pm4 sup left	Jaguar and puma bones, Offering Altar Q 1988	0.0393401	4.94211	-5.46707	26.0873	-4.6868
7e	Altar Q	Panthera onca?	41/1/11		Pm4 sup left	Jaguar and puma bones, Offering Altar Q 1988	0.145062	3.34459	-4.90855	27.0476	-3.74807
8d	Altar Q	Puma concolor?	41/1/11		Pm4 sup left	Jaguar and puma bones, Offering Altar Q 1988	0.0791557	3.96094	-4.14728	27.1656	-3.63273	-11.1414	10.3294	0.2	4.2968
8e	Altar Q	Puma concolor?	41/1/11		Pm4 sup left	Jaguar and puma bones, Offering Altar Q 1988	0.104972	3.75962	-3.33735	26.3156	-4.46367
9d	Altar Q	Puma concolor?	41/1/11		Pm4 sup left	Jaguar and puma bones, Offering Altar Q 1988	0.0672748	4.42982	-4.53714	28.3086	-2.51546	-8.2706	9.72014	0.7	3.59034
9e	Altar Q	Puma concolor?	41/1/11		Pm4 sup left	Jaguar and puma bones, Offering Altar Q 1988	0.121339	3.59162	-5.56246	27.5359	-3.27078
10d	Altar Q	Puma concolor?	41/1/11		Pm4 sup left	Jaguar and puma bones, Offering Altar Q 1988	0.0554839	4.82105	-4.62083	26.5676	-4.21728	-12.4966	9.57513	0	4.59435
10e	Altar Q	Puma concolor?	41/1/11		Pm4 sup left	Jaguar and puma bones, Offering Altar Q 1988	0.146032	3.37762	-3.6193	27.0321	-3.76321
11d	Altar Q	Felidae	41/1/11		Pm4 sup left	Jaguar and puma bones, Offering Altar Q 1988	0.0640244	4.63429	-4.1175	26.8137	-3.97673	-7.10859	10.4734	6	3.36596
11e	Altar Q	Felidae	41/1/11		Pm4 sup left	Jaguar and puma bones, Offering Altar Q 1988	0.14557	3.35461	-2.88967	26.4696	-4.3131
12d	Altar Q	Felidae	41/1/11		Pm4 sup left	Jaguar and puma bones, Offering Altar Q 1988	0.0829787	4.16216	-5.12437	25.7595	-5.00726	-10.2144	8.65776	0.2	4.07765
12e	Altar Q	Felidae	41/1/11		Pm4 sup left	Jaguar and puma bones, Offering Altar Q 1988	0.148734	3.26573	-6.63065	25.3235	-5.43339
13d	Altar Q	Felidae	41/1/11		Pm4 sup left	Jaguar and puma bones, Offering Altar Q 1988	0.0875274	4.21528	-4.51793	27.0802	-3.7162	-18.3731	4.66802	0.4	9.0234
14d	Altar Q	Panthera onca	41/1/11		Pm4 sup left	Jaguar and puma bones, Offering Altar Q 1988	0.0851419	4.15676	-3.7631	27.2807	-3.52019			0.1
14e	Altar Q	Panthera onca	41/1/11		Pm4 sup left	Jaguar and puma bones, Offering Altar Q 1988	0.120654	3.57868	-3.87565	26.4728	-4.30995
15d	Altar Q	Panthera onca	41/1/11		Pm4 sup left	Jaguar and puma bones, Offering Altar Q 1988	0.052349	4.70968	-4.70055	25.9795	-4.79212	-20.2627	5.39004	0.4	11.8486
15e	Altar Q	Panthera onca	41/1/11		Pm4 sup left	Jaguar and puma bones, Offering Altar Q 1988	0.130769	3.41071	-4.28405	26.2163	-4.57168
16d	Altar Q	Felidae	41/1/11		Pm4 sup left	Jaguar and puma bones, Offering Altar Q 1988	0.0470588	4.87778	-4.66531	26.0798	-4.70512	-12.78	5.77	1.7	5.49217
16e	Altar Q	Felidae	41/1/11		Pm4 sup left	Jaguar and puma bones, Offering Altar Q 1988	0.115385	3.59322	-5.39335	26.3336	-4.45701
17	Altar Q	Felidae	41/1/11		Maxilla	Jaguar and puma bones, Offering Altar Q 1988	0.0758082	4.77876	-3.73944	26.4546	-4.33878	-14.8838	7.21874	0	5.7313
18	Altar Q	Panthera onca	41/1/11		Cranium	Jaguar and puma bones, Offering Altar Q 1988	0.098324	4.54098	-3.76634	26.6284	-4.16882	-13.6259	7.58832	0.3	5.18168
19	Altar Q	Felidae	41/1/11		Humerus left	Jaguar and puma bones, Offering Altar Q 1988	0.13264	4.01667	-4.77432	26.984	-3.82124			0.1
20	Altar Q	Felidae	41/1/11		Radius left	Jaguar and puma bones, Offering Altar Q 1988	0.108742	4.34884	-4.63183	26.7237	-4.07568			0
21	Altar Q	Felidae	41/1/11		Radius left	Jaguar and puma bones, Offering Altar Q 1988	0.113831	4.32203	-4.45991	26.0103	-4.77306	-9.28647	9.0384	2.7	3.9679
22	Altar Q	Felidae	41/1/11		Radius left	Jaguar and puma bones, Offering Altar Q 1988	0.149648	3.88785	-4.00994	27.0781	-3.72921	-13.8793	8.22877	0	5.12021
23	Altar Q	Felidae	41/1/11		Radius left	Jaguar and puma bones, Offering Altar Q 1988	0.164311	3.91346	-4.40568	26.8745	-3.92826			0
24	Altar Q	Felidae	41/1/11		Radius left	Jaguar and puma bones, Offering Altar Q 1988	0.141966	3.94595	-4.43697	24.8677	-5.89007	-15.5258	7.542	0	5.88742
25	Altar Q	Felidae	41/1/11		Radius left	Jaguar and puma bones, Offering Altar Q 1988	0.130106	4.00917	-4.32686	26.3789	-4.41271	-8.77036	9.15018	0.9	3.65611
26	Altar Q	Felidae	41/1/11		Radius left	Jaguar and puma bones, Offering Altar Q 1988	0.128419	4.10606	-3.26246	25.9358	-4.84588	-12.979	8.05053	0.1	5.13105
27	Altar Q	Felidae	41/1/11		Radius left	Jaguar and puma bones, Offering Altar Q 1988	0.117808	4.21849	-3.73824	26.0141	-4.76934	-18.9178	6.70619	0	8.20021
28	Altar Q	Felidae	41/1/11		Radius left	Jaguar and puma bones, Offering Altar Q 1988	0.123693	3.96237	-3.91253	25.8315	-4.94022	-17.3705	-1.49582	3	5.5757
29	Altar Q	Felidae	41/1/11		Radius left	Jaguar and puma bones, Offering Altar Q 1988	0.107185	4.29688	-3.99962	24.9972	-5.76351	-14.3277	8.90411	0.4	5.29008
30	Altar Q	Felidae	41/1/11		Radius left	Jaguar and puma bones, Offering Altar Q 1988	0.140449	4.12069	-3.27618	25.9148	-4.86642			0.1
31	Altar Q	Felidae	41/1/11		Radius left	Jaguar and puma bones, Offering Altar Q 1988	0.0916667	4.55072	-3.81212	26.2173	-4.57069	-11.2743	9.11695	0.5	4.40825
32	Altar Q	Felidae	41/1/11		Radius left	Jaguar and puma bones, Offering Altar Q 1988	0.133253	4.14179	-3.66392	26.6638	-4.13419	-9.79338	9.5268	0.9	4.03008
33	Motmot	Meleagris gallopavo	37/5/3/62	37/5/208	Humerus left	Entierro XXXVII/8, Vasija 1, Nivel C, Seccion III, Bone HH	0.210407	3.37209	-4.23277	25.1825	-5.57474	-9.04221	5.07082	3	3.30077
34	Motmot	Odocoileus virginianus	37/5/3/62	37/5/208	Cranium	Enteirro XXXVII/8, Motmot Offering, same individual as #35	0.314363	3.17241	-9.12305	25.3533	-5.41538	-22.8147	2.95612	1.2	5.4119
35d	Motmot	Odocoileus virginianus	37/5/3/62	209	Pm4 left inf	Enteirro XXXVII/8, Motmot Offering, same individual as #34	0.190065	3.47159	-9.45896	25.8826	-4.89024			0
35e	Motmot	Odocoileus virginianus	37/5/3/62	209	Pm4 left inf	Enteirro XXXVII/8, Motmot Offering, same individual as #34	0.139535	3.33577	-12.6087	28.2967	-2.53794
36	Altar Q	Panthera onca	41/1/11		Mandible	Jaguar and puma bones, Offering Altar Q 1988	0.0943114	4.3125	-4.29845	26.2951	-4.48695	-11.4	8.82895	0	4.29943
37d	Altar Q	Panthera onca	41/1/11		M1, inf, left	Jaguar and puma bones, Offering Altar Q 1988, mismo individuo que #38	0.0850622	4.37086	-4.03343	25.9564	-4.82579			0
37e	Altar Q	Panthera onca	41/1/11		M1, inf, left	Jaguar and puma bones, Offering Altar Q 1988, mismo individuo que #38	0.116711	3.5817	-3.66024	24.4091	-6.33844
38	Altar Q	Panthera onca?	41/1/11		Mandible	Jaguar and puma bones, Offering Altar Q 1988, mismo individuo que #39	0.102625	3.9375	-4.59926	25.237	-5.52144	-15.3347	8.91555	0.1	5.79639
39d	Altar Q	Panthera onca?	41/1/11		Tooth	Jaguar and puma bones, Offering Altar Q 1988	0.0573066	4.57143	-4.55761	26.3643	-4.40096			0.06
39e	Altar Q	Panthera onca?	41/1/11		Tooth	Jaguar and puma bones, Offering Altar Q 1988	0.120513	3.51497	-4.97052	26.4659	-4.30158
40	Motmot	Strigiformes	37/5/362	37/5/208	Ulna	Entierro XXXVII/8, Ofrenda de Motmot	0.226171	3.54545	-8.9209	27.5916	-3.20102	-15.5237	8.05859	3.1	3.32632
41	Tumba de Gobernante 12	Felidae	37/5/132		Left phalanx	Estructura 10L-26	0.225248	3.43373	-13.321	27.0435	-3.73684	-19.6056	7.66385	2.7	3.3525
42	Tumba de Gobernante 12	Felidae	37/5/132		Phalanx	Estructura 10L-26	0.112903	4.02315	-13.1265	26.7182	-4.05488	-20.5714	7.54502	0	4.5328
43	Fill	Odocoileus virginianus	15		Ulna	OPXIII, gr 9N-9, Patio C, Lote 293, Floor fill, north Estr. 71, 30-3-82 ao, Bone #4533	0.146575	3.74123	-11.5335	27.6853	-3.10945	-20.0645	3.72547	1.6	3.40045
44	Fill	Odocoileus virginianus	15		Ulna	OP XV, Lote 963, CV 36/E, B2 N2, S46 W62, bone #5436, S45.30W 61.60	0.181644	3.55851	-9.433	26.6838	-4.08852	-21.1274	3.56636	0.2	4.45905
45	Fill	Odocoileus virginianus	17		Scapula	OP17, CV36 2/9, COTC 738, N40 E30, Level 6	0.208238	3.40237	-11.1876	22.942	-7.74681	-20.7257	3.1263	2.5	3.4007
46	Ruler 12 Tomb	Felidae	37/5/132		3rd Phalanx	OP 37/5/132, Grid 4N #1, Structure 10L-26	0.142586	3.71111	-12.1652	26.3576	-4.40744	-17.4114	8.08578	3.4	3.31667
47	Altar Q	Platalea ajaja	41/1/11		Femur left	Jaguar and puma bones, Offering Altar Q 1988	0.110831	4.01376	-11.1103	24.7217	-6.00688	-19.1886	9.43415	0.6	4.0033
48	Altar Q	Platalea ajaja	41/1/11		Humerus left	Jaguar and puma bones, Offering Altar Q 1988	0.114329	4.00532	-11.0013	25.2319	-5.508	-17.5402	9.99	1.9	3.53715
49	Altar Q	Platalea ajaja	41/1/11		Tarsometatarsus	Jaguar and puma bones, Offering Altar Q 1988	0.108656	4.03378	-11.2621	26.2297	-4.53255	-20.4083	6.41435	0.1	5.35532
50	Fill	Odocoileus virginianus	17	Lote 408	Metacarpus, right?	OP XVII, CV 36, Lote 408, Trench B, SW60 Rm1, 586.33 to base of Burial #6, pedestal west of wall, top of Burial #9, Bone #6742	0.262745	3.07207	-11.4464	28.9029	-1.91902			0
51d	El Brujo	Crocodylus sp.			Tooth	Collar associated with Shaman Burial	0.805243	4.09202	-6.08511	27.0052	-3.77433	-11.4986	12.3132	1.7	3.40507
51e	El Brujo	Crocodylus sp.			Tooth	Collar associated with Shaman Burial	0.0913706	4.02174	-5.58781	26.1264	-4.63347
52	El Brujo	Odocoileus virginianus			Mandible	Collar associated with Shaman Burial	0.143847	3.68586	-11.4907	28.2476	-2.55967	-20.3312	5.31462	4.1	3.37821
53d	El Brujo	Crocodylus sp.			Tooth	Collar associated with Shaman Burial	0.0660377	4.49541	-6.1157	26.623	-4.148	-12.3313	11.6973	2.8	3.59674
53e	El Brujo	Crocodylus sp.			Tooth	Collar associated with Shaman Burial	0.102293	4.04444	-5.4933	25.6772	-5.07266
54	El Brujo	Odocoileus virginianus			Mandible	Collar associated with Shaman Burial	0.191964	3.46199	-11.5466	28.9571	-1.86598	-21.3088	5.25213	2	3.47499
Table S1. Raw data of isotope analysis before data corrections; yellow cells indicate samples that were dropped based on diagenesis tests, d=dentine, e=enamel.
